# Supplementary material for: Petrographic and geochemical data of high alkaline basalts, Sisaket Terrain, NE Thailand
Source: Data Brief. 2021 Nov 3;39:107540. doi: 10.1016/j.dib.2021.107540 (PMC8602002; doi:10.1016/j.dib.2021.107540)
Supplement: Supplementary file 1 [file mmc1.xlsx]

## Sheet: Sheet1
Geochemical Data
Major Oxides	Rock Samples
	PF1	PF2	PG1	PG2	PK2	PK5	PM1	PM2
SiO2	50.87	48.52	48.75	43.81	46.54	48.25	47.26	47.24
TiO2	1.65	1.47	1.29	1.71	1.4	1.3	1.45	1.44
Al2O3	19.88	17.98	17.87	16.06	17.62	17.74	17.62	17.6
Fe2O3	6.33	6.98	7.32	9.98	11.25	8.32	9.02	9.02
MgO	5.62	9.76	11.07	10.32	9.81	10.82	9.91	9.9
CaO	7.19	8.07	7.94	10.17	7.63	8.16	8.93	8.93
Na2O	3.63	3.46	2.56	4.01	2.31	3.35	3.78	3.84
K2O	3.2	2.94	2.64	2.25	2.79	1.47	1.08	1.09
MnO	0.04	0.12	0.07	0.04	0.08	0.1	0.06	0.07
P2O5	0.83	0.69	0.48	1.66	0.57	0.49	0.88	0.89
LOI	1.78	1.51	1.62	2.35	1.22	1.77	2.67	2.63
Trace Elements and REEs (ppm)
La	34.2	27.9	28.2	85.9	31	30.1	52.4	50.3
Ce	68.3	54.7	51.1	147	54.6	51.5	90.2	82.8
Pr	9.11	7.31	6.42	17.5	6.76	7.02	10.8	10.1
Nd	36.6	29.1	24.6	64.2	26.3	27.3	40.4	36.6
Sm	8.6	7.8	6.7	13.3	5.5	7.8	9.2	8.3
Eu	2.75	2.27	2.1	4.1	2.05	2.17	2.9	2.64
Gd	6.42	5.39	4.89	10.1	4.9	4.8	6.65	6.36
Tb	0.9	0.8	0.74	1.33	0.77	0.84	1	0.99
Dy	4.55	3.77	3.94	6.06	4.03	4.29	4.98	4.63
Ho	0.73	0.67	0.71	0.95	0.71	0.68	0.81	0.8
Er	1.84	1.62	1.79	2.24	1.76	1.92	2.02	1.86
Tm	34.2	27.9	28.2	85.9	31	30.1	52.4	50.3
Yb	1.2	1	1.3	1.3	1.2	1.2	1.4	1.3
Th	3.6	3.1	4.2	8.2	4	3.8	6.2	6
Ta	3.6	3.7	4.5	7.4	4.4	3.8	5.7	6
Nb	50	44	52	109	57	50	77	72
P	3900	3500	2900	7800	2900	2500	4200	5000
Zr	212	177	168	239	176	174	191	190
Hf	5	5	4	6	4	4	4	4
Y	22.9	18.5	21.4	29.9	21.9	19.5	22.5	21.7
Zr/Ti	0.013	0.012	0.012	0.015	0.013	0.013	0.014	0.015
Nb/Y	2.183	2.378	2.43	3.645	2.603	2.564	3.422	3.318
Ba	485	397	400	576	575	347	445	422
Ce	68.3	54.7	51.1	147	54.6	51.5	90.2	82.8
Co	29.6	36.9	41.8	38.3	47.8	43.8	41.3	46.2
Cr	70	172	183	131	224	266	293	309
Cs	0.7	0.4	0.5	0.8	0.7	0.6	0.8	0.8
Cu	55	55	70	71	70	51	68	70
Ga	30	29	27	29	27	26	28	29
Lu	0.18	0.17	0.21	0.2	0.2	0.21	0.2	0.21
Mn	841	910	1252	1422	1100	980	1230	1394
Mo	3	2	3	7	4	4	4	4
Ni	24	47	104	94	133	149	158	174
Rb	36.8	32	33.3	68.3	32	45	50.4	48
Sc	14	18	22	13	19	21	19	18
Sr	1030	1006	733	1435	911	756	981	950
Tb	0.9	0.8	0.74	1.33	0.77	0.84	1	0.99
U	1.13	1	0.86	2.13	1.32	1.19	1.78	1.78
V	149	136	165	161	163	160	163	189
W	87	111	58	32	107	68	47	42
Zn	94	92	96	149	96	92	110	125
Elements (wt%)
Ti	1.68	1.43	1.35	1.58	1.39	1.35	1.36	1.3
Mg	2.19	3.75	4.51	3.9	3.92	4.07	4.03	4.21
K	2.3	2.3	2.4	1.8	2.4	1	1	1.3
Fe	7.03	7.08	8.23	9.92	8.86	9.47	9.03	8.99
Ca	5.4	5.2	6.1	6.9	5.5	6.2	6	6.1
Al	9.83	9.2	8.83	7.26	8.68	8.97	8.18	7.88
